# Supplementary material for: Synthesis and In Vitro Evaluation of the Anticancer Effect of Novel Phosphonium Vindoline Derivatives
Source: Int J Mol Sci. 2025 Apr 16;26(8):3775. doi: 10.3390/ijms26083775 (PMC12028158; doi:10.3390/ijms26083775)
Supplement: Supplementary file 1 [file ijms-26-03775-s001.zip]

Archive with 1 entries (1 files):
- ijms-3555145-supplementary.pdf
